# Supplementary material for: Starvation and re-feeding of Gilthead seabream (Sparus aurata) and European seabass (Dicentrarchus labrax) co-cultured with glasswort (Salicornia europaea) in a polyculture aquaponic system
Source: PeerJ. 2024 Aug 14;12:e17814. doi: 10.7717/peerj.17814 (PMC11330207; doi:10.7717/peerj.17814)
Supplement: Supplemental Information 1 [file peerj-12-17814-s001.xlsx]

## Sheet: FISH
Sparus aurata													Dicentrarchus labrax
FACTOR		IBW	IBL	FBW	FBL	WG	SGR	FCR	FC	K	PER	NR	IBW	IBL	FBW	FBL	WG	SGR	FCR	FC	K	PER	NR
A	A1	8.3	7.2	26.2	12.6	17.9	1.64215	1.25034	2.21739	1.30975	0.817676	1.02866	6.2	6.7	27.8	23.3	16.6	1.78049	1.57621	2.22738	0.831187	0.758292	1.09251
A	A1	8.2	7.1	23.9	13.1	15.7	1.52821	1.33223	1.9512	1.06312	0.71718	0.971494	5.3	5.9	40.2	36.5	10.6	1.46915	2.79136	1.96119	1.17444	0.484211	0.939367
A	A1	7.3	6.5	26.5	14.3	19.2	1.84181	0.971861	1.77527	0.906229	0.877061	1.12323	6.1	6.3	38.1	24.6	18.3	1.946	1.13283	1.78526	1.32196	0.835949	1.16687
A	A1	6.5	6.5	25.8	15.8	19.3	1.96939	1.15665	2.00497	0.654106	0.881629	1.17987	5.5	5.8	31.8	31.1	15.3	1.84488	1.73829	2.01497	0.917404	0.698908	1.12203
A	A1	6.8	5.7	28.4	14.6	21.6	2.0421	0.988567	2.07599	0.912557	0.986693	1.21084	5.8	6.2	38.2	24.9	18.7	1.98617	1.29261	2.08598	1.51549	0.854221	1.18418
A	A1	5.8	4.9	36.7	12.4	30.9	2.6356	0.660014	2.28021	1.92487	1.41152	1.42882	7	7.1	29.8	23.8	16.7	1.72799	1.55796	2.2902	1.41233	0.76286	1.06789
A	A1	5.8	5.6	24.9	10.1	19.1	2.08144	1.27764	2.06182	2.41677	0.872493	1.2272	6.3	6.4	37.4	28.6	22.2	2.13873	0.974166	2.07182	0.331974	1.0141	1.24725
A	A1	5.6	5.2	21.2	7.5	15.6	1.90176	1.94454	2.27511	5.02519	0.712612	1.15021	5.6	6.3	30.3	21.8	15.5	1.77337	1.84655	2.2851	2.05426	0.708044	1.0892
A	A1	5.1	4.9	25.6	11.5	20.5	2.30479	1.10902	1.88406	1.68324	0.936445	1.31484	5.3	5.9	40.4	33.5	27.6	2.48085	0.657942	1.89405	2.20268	1.26077	1.37384
A	A1	4.7	3.9	31.6	7.1	26.9	2.72228	0.93012	2.37461	8.82901	1.2288	1.4557	6.1	6.5	35.9	22.4	15.9	1.76751	1.82657	2.3846	2.61263	0.726316	1.08647
A	A2	5.4	4.9	27.5	11.8	22.1	2.32541	1.1516	2.25637	1.67373	1.00953	1.32249	5.3	6.5	29.2	22.9	16.4	1.79905	1.66056	2.26636	0.890582	0.749156	1.1011
A	A2	6.2	6.1	19.8	10.2	13.6	1.65876	2.42368	2.45689	1.8658	0.621251	1.0368	6.1	6.3	31	30.4	24.1	2.24842	1.02948	2.46688	1.89809	1.10089	1.29005
A	A2	6.1	5.7	36.4	7.7	30.3	2.55183	0.689197	2.3493	7.97314	1.38411	1.40169	5.8	6.4	40.2	28.5	22.1	2.13372	1.11968	2.35929	1.7346	1.00953	1.24525
A	A2	5.8	5.3	33.6	13.9	27.8	2.50953	0.778273	2.26377	1.25111	1.26991	1.38755	5.7	6.3	29.5	23.2	16.9	1.86229	1.62224	2.27376	2.32	0.771996	1.12988
A	A2	6.5	5.8	28.7	14.4	22.2	2.12156	1.24333	2.66435	0.961157	1.0141	1.2436	6.1	6.3	31.5	24.9	18.6	1.96331	1.65641	2.67434	1.92274	0.849653	1.17437
A	A2	5.9	5.5	24.2	16.9	18.3	2.01629	1.60687	2.45047	0.501366	0.835949	1.19996	5.7	6.4	31.4	27.9	21.5	2.10333	1.2183	2.46046	2.27747	0.982125	1.23299
A	A2	6.2	5.8	18.6	13.9	12.4	1.56945	2.72883	2.42815	0.692578	0.566435	0.992449	5.5	6.1	31.5	27.6	21.5	2.15647	1.23471	2.43815	1.37974	0.982125	1.25432
A	A2	7.1	6.6	25.4	17.3	18.3	1.82093	1.54008	2.58349	0.490564	0.835949	1.11367	7	7.2	29.6	26.5	19.3	1.86152	1.41866	2.59348	2.81558	0.881629	1.12953
A	A2	8.2	5.9	26.9	12.2	18.7	1.69713	1.27518	2.39011	1.4814	0.854221	1.05542	6.2	7.4	40.5	31.3	23.9	2.0602	0.945276	2.4001	1.19099	1.09176	1.2153
A	A2	6.3	6.5	28.9	12.1	22.6	2.17613	1.08569	2.35711	1.63133	1.03237	1.26544	4.8	5.2	35.6	27.4	22.2	2.37412	1.2229	2.3671	1.30653	1.0141	1.33651
A	A3	6.7	6.1	26.3	15.4	19.6	1.95352	1.25195	2.25501	0.720101	0.895333	1.17299	5.7	6.1	31.5	29.8	23.7	2.26603	0.98546	2.26501	3.82695	1.08262	1.29673
A	A3	6.1	5.7	28.5	10.9	22.4	2.20231	1.2751	2.69094	2.20072	1.02324	1.27573	5.4	5.9	31	27.5	21.6	2.19891	1.3785	2.70093	0.658954	0.986693	1.271
A	A3	5.9	5.3	27.5	8.5	21.6	2.19891	1.32584	2.60528	4.47792	0.986693	1.2744	6.4	7	30.6	23.1	16.1	1.7056	1.88448	2.61528	0.981877	0.735452	1.05725
A	A3	6.7	6.5	27.6	8.8	20.9	2.02244	1.30948	2.59743	4.05006	0.954717	1.20256	5.5	6.8	29.4	18.9	12.1	1.46034	2.81138	2.60742	1.2757	0.552731	0.934785
A	A3	6.2	5.8	26.9	9.1	20.7	2.09654	1.31191	2.4705	3.56967	0.945581	1.23341	6	6.3	32.4	30.3	24	2.24371	1.0425	2.48049	1.62827	1.09633	1.28826
A	A3	6.4	5.1	26.4	7.2	20	2.02438	1.15446	2.09513	7.07305	0.913605	1.20338	5.9	6.3	37.9	28.5	22.2	2.15622	0.9985	2.10513	1.56951	1.0141	1.25422
A	A3	6.5	6	25.3	6.8	18.8	1.94143	1.40664	2.34453	8.04625	0.858789	1.16771	6	6.4	35.7	25.8	19.4	1.99154	1.35903	2.35453	1.99223	0.886197	1.18647
A	A3	6.4	5.8	30.7	14.8	24.3	2.23995	0.959884	2.34872	0.947007	1.11003	1.29031	6.5	6.5	34.8	24.2	17.7	1.87793	1.54754	2.35871	1.30047	0.80854	1.13689
A	A3	5.9	4.8	28.2	10.6	22.3	2.23481	1.35803	2.80408	2.36773	1.01867	1.28833	4.9	5.9	31.2	26.8	20.9	2.16207	1.51668	2.81407	2.52542	0.954717	1.25654
A	A3	5.8	5.1	24.6	9.1	18.8	2.06413	1.68919	2.6611	3.26446	0.858789	1.22004	5.7	6.1	40.5	35.6	29.5	2.52008	0.821116	2.6711	2.4029	1.34757	1.38708
B	B1	6.3	5.8	23.7	7.7	17.4	1.89275	0.941049	1.34099	5.12559	0.753201	1.17211	5.8	6.2	29.6	23.5	17.3	1.9035	0.934778	1.34433	2.42193	0.748872	1.17408
B	B1	7	6.5	27.1	10.7	20.1	1.93375	0.576206	1.10187	2.21217	0.870077	1.19041	5.9	6.3	27.6	19.7	13.4	1.62867	1.09834	1.10521	2.61422	0.580051	1.04471
B	B1	6.9	6.2	24.3	12.1	17.4	1.79851	0.767064	1.17712	1.37167	0.753201	1.12887	6.4	6.7	30.1	24.9	18.2	1.87537	0.731174	1.18046	1.77233	0.787831	1.16147
B	B1	7.1	5	28.9	11.8	21.8	2.00535	0.616562	1.34099	1.75894	0.943666	1.22164	6.5	6.8	39	25.6	18.8	1.89381	0.710739	1.21296	2.27583	0.813803	1.16976
B	B1	6.4	5.4	23.7	13.4	17.3	1.87025	0.753835	1.10187	0.984995	0.748872	1.16194	7.1	7.1	34.9	28.2	21.1	1.97032	0.52513	1.0875	1.71634	0.913365	1.20347
B	B1	4.9	4.3	18.1	17.9	13.2	1.86668	1.38079	1.17712	0.315587	0.571394	1.16031	4.9	5.8	31.4	23.6	17.8	2.00484	0.725619	1.04909	2.93402	0.770516	1.21833
B	B1	6.7	5.9	19.5	17.9	12.8	1.52615	0.1817	0.177124	0.339997	0.554079	0.994857	4.2	4.9	30.1	22.7	17.8	2.19019	0.135496	0.180457	1.38159	0.770516	1.29445
B	B1	6.1	5.7	23.7	14.6	17.6	1.93884	1.07375	1.57046	0.761535	0.761859	1.19266	5.8	6.3	28.6	18.3	12	1.52336	1.81907	1.57379	2.27511	0.519449	0.991544
B	B1	6.3	6.1	19.7	10.9	13.4	1.62867	1.26998	1.27239	1.5212	0.580051	1.04687	6	6.7	29.4	26.7	20	1.97508	0.687956	1.27573	2.17952	0.865748	1.20553
B	B1	5.7	5.5	24.1	13.9	18.4	2.05964	0.844599	1.27706	0.897372	0.796489	1.2447	5.4	6.2	31.5	21.3	15.1	1.76308	1.08374	1.2804	1.4762	0.65364	1.10969
B	B2	6.4	6.2	22.7	15.3	16.3	1.80867	1.17245	1.57046	0.633799	0.705585	1.13361	5.4	5.9	32.4	27.1	21.2	2.17797	0.82667	1.57379	1.35475	0.917693	1.28962
B	B2	6.5	6	21.6	9.8	15.1	1.71556	1.05209	1.27239	2.29496	0.65364	1.08948	5.5	6.5	29.8	21.3	14.8	1.69558	1.0799	1.27573	1.40051	0.640654	1.07747
B	B2	6.4	6.1	25.3	16.2	18.9	1.96358	0.766143	1.27706	0.59508	0.818132	1.20354	6.7	7.2	31.9	21	13.8	1.5292	1.12443	1.2804	0.913056	0.597366	0.994546
B	B2	5.9	5.4	24.9	7.4	19	2.05702	0.17165	0.277065	6.14475	0.822461	1.2436	6.1	6.4	29.6	15.7	9.3	1.28195	0.452255	0.280398	1.05971	0.402573	0.862399
B	B2	5.8	5.7	22.6	8.2	16.8	1.94299	1.2418	1.65159	4.0989	0.727229	1.1945	5.7	6.2	29.4	23.4	17.2	1.89741	1.16067	1.65492	1.19808	0.744544	1.17136
B	B2	6.7	6.2	18.6	6.5	11.9	1.45865	1.92925	1.7006	6.77287	0.51512	0.959593	5.8	6.3	30.6	20.3	14	1.67153	1.59139	1.70393	1.52517	0.606024	1.06579
B	B2	6.1	5.8	17.1	13.9	11	1.47256	2.02947	1.51412	0.636725	0.476162	0.966923	5.9	6.7	28.7	19.6	12.9	1.53346	1.52387	1.51745	0.892126	0.558408	0.996729
B	B2	6.3	5.9	19.8	11.2	13.5	1.6359	1.6312	1.65159	1.40932	0.58438	1.05047	6.4	6.5	30.8	26.3	19.8	1.99681	0.918823	1.65492	2.03084	0.857091	1.21489
B	B2	5.7	5.5	24.8	11.7	19.1	2.10054	1.06253	1.7006	1.54844	0.82679	1.26172	5.4	5.9	29.8	19.6	13.7	1.71511	1.70519	1.70393	1.43314	0.593038	1.08687
B	B2	7.1	6.4	20.1	8.1	13	1.48661	1.46692	1.51412	3.78217	0.562736	0.974295	5.6	6.1	31.9	25.1	19	2.02083	0.926097	1.51745	2.36523	0.822461	1.22514
B	B3	6.3	5.8	19.4	6.8	13.1	1.60675	0.529813	0.514115	6.16986	0.567065	1.03591	7	7.8	29.6	19.4	11.6	1.30164	0.539738	0.517448	0.771232	0.502134	0.873303
B	B3	5.7	5.4	21.5	10.8	15.8	1.89655	1.61195	1.93964	1.70674	0.683941	1.17382	5.8	6.3	29.2	20.5	14.2	1.68554	1.77881	1.94298	1.58298	0.614681	1.0726
B	B3	7.1	7	23.4	11	16.3	1.70377	1.186	1.68259	1.75808	0.705585	1.08378	5.1	5.5	31.3	25.4	19.9	2.18572	1.0078	1.68592	1.26976	0.86142	1.29268
B	B3	6.3	5.2	23.6	8.2	17.3	1.88671	1.21014	1.75431	4.28026	0.748872	1.16939	5.9	6.8	35.4	16.9	10.1	1.30056	2.40514	1.75764	1.5024	0.437203	0.872705
B	B3	7	6.7	23.8	13.3	16.8	1.74825	1.31949	1.93964	1.01163	0.727229	1.10515	6	6.7	31.5	22.3	15.6	1.71783	1.50131	1.94298	2.7724	0.675284	1.08818
B	B3	6.9	5.9	21.2	6.2	14.3	1.60354	1.4523	1.68259	8.8953	0.61901	1.03429	4.8	5.3	31.7	27	21.7	2.3259	0.89637	1.68592	2.47088	0.939337	1.3463
B	B3	6.2	7.5	18.6	7.3	12.4	1.56945	1.97154	1.75431	4.78128	0.536764	1.01705	5.2	5.3	28.6	22.4	17.1	2.05908	1.3459	1.75764	3.287	0.740215	1.24124
B	B3	5.9	5.4	23.7	12	17.8	1.98646	0.537097	0.785629	1.37153	0.770516	1.2135	5.4	5.8	24.8	22.9	17.1	1.96183	0.554984	0.757643	1.35892	0.740215	1.19978
B	B3	6.1	5.7	24.8	16.6	18.7	2.00365	1.20427	1.92878	0.54216	0.809475	1.22091	5.6	7.9	27.3	21.7	13.8	1.4435	1.57577	1.93211	2.45271	0.597366	0.949925
B	B3	5.8	5.5	21.2	17.1	15.4	1.85163	1.3962	1.63253	0.423982	0.666626	1.15345	5.7	6.1	35.9	22.6	16.5	1.87094	1.22988	1.63586	1.10331	0.714242	1.15947
C	C1	6.4	6.2	17.9	8.4	11.5	1.46929	2.50983	2.05115	3.02006	0.491985	0.976043	5.8	6	31.5	17.6	11.6	1.53734	2.60675	2.07913	1.65849	0.496263	1.01813
C	C1	6.5	6.1	17.8	9.9	11.3	1.43914	2.69179	2.16864	1.83449	0.483429	0.96003	4.9	5.3	31.4	28.4	23.1	2.39812	1.05708	2.19662	1.20716	0.988248	1.39452
C	C1	5.4	4.9	24.9	10.5	19.5	2.18353	1.27193	2.04966	2.15096	0.834235	1.30741	7	7.1	29.8	17.6	10.5	1.29686	2.67942	2.07754	1.12756	0.449204	0.889212
C	C1	6.7	5.9	17.3	13.7	10.6	1.35514	2.85198	2.14836	0.672798	0.453482	0.914593	6.1	6.6	30.5	18.5	11.9	1.47243	2.46973	2.17634	0.559259	0.509097	0.984317
C	C1	7.3	6.7	22.5	9.4	15.2	1.60806	1.47452	1.9248	2.70894	0.650276	1.04767	4.7	5.2	29.5	21.3	16.1	2.01435	1.65535	1.95278	1.29638	0.688779	1.24331
C	C1	5.9	5.1	15.2	15.3	9.3	1.35192	3.57014	2.07514	0.424394	0.397866	0.912825	6.1	7	29.8	15.1	8.1	1.09826	3.6978	2.10312	0.77312	0.346529	0.775507
C	C1	6.7	5.5	25.2	15.1	18.5	1.89248	1.28895	2.13065	0.73193	0.791454	1.18361	4.7	5.5	31.6	26.5	21	2.24628	1.19155	2.15863	1.49586	0.898407	1.33783
C	C1	6.2	5.7	18.3	13.7	12.1	1.54622	2.52201	2.16864	0.711688	0.517654	1.01617	6.1	6.7	25.4	22.3	15.6	1.71783	1.69787	2.19662	1.14176	0.667388	1.1082
C	C1	5.2	4.9	28.3	14.4	23.1	2.42029	0.990473	2.04966	0.947761	0.988248	1.39688	6.5	7.4	31.3	19.7	12.3	1.39877	2.07927	2.07754	0.36758	0.52621	0.945056
C	C1	6.8	6.4	18.6	9.9	11.8	1.43748	2.4426	2.14836	1.91693	0.504819	0.959147	6	6.9	28.6	18.4	11.5	1.40118	2.4941	2.17634	0.764722	0.491985	0.946358
C	C2	7.7	7.7	16.3	9.2	8.6	1.07135	3.05008	1.9248	2.09326	0.367919	0.752458	6.7	6.8	35.3	24.1	17.3	1.80756	1.29288	1.95278	2.48377	0.740116	1.15078
C	C2	5.2	4.9	19.1	9.1	13.9	1.85861	2.18623	2.07514	2.5346	0.59466	1.1682	5.8	6.8	39.4	17.6	10.8	1.35854	2.63684	2.10312	0.859214	0.462038	0.923219
C	C2	6.3	5.9	29.6	8.3	23.3	2.21032	0.936113	2.13065	5.17675	0.996804	1.31803	6.4	6.9	31.7	17.3	10.4	1.31312	2.8423	2.15863	2.29574	0.444925	0.898238
C	C2	7.1	6.5	18.6	9.4	11.5	1.37581	1.29492	1.13065	2.23939	0.491985	0.925885	5.9	6.6	28.4	18.1	11.5	1.4412	1.37214	1.15863	1.98319	0.491985	0.967788
C	C2	7.5	7.1	17.4	8.4	9.9	1.20224	2.97252	2.2071	2.9357	0.423535	0.828837	5.2	5.4	29.6	22.1	16.7	2.01311	1.75795	2.23508	1.85556	0.714448	1.24278
C	C2	7.1	6.7	26.7	10.3	19.6	1.89224	1.1268	2.09095	2.44343	0.838513	1.1835	6.1	6.3	25.6	24.5	18.2	1.94018	1.35555	2.11893	2.68442	0.77862	1.21102
C	C2	5.8	5.4	28.3	9.9	22.5	2.26429	0.995757	2.06931	2.91663	0.962579	1.33904	5.9	6.5	25.7	20.6	14.1	1.64784	1.9023	2.09729	1.16282	0.603216	1.07397
C	C2	5.7	5.2	17.2	11.3	11.5	1.57778	2.17212	1.65373	1.19205	0.491985	1.03233	5.1	5.4	29.7	24.3	18.9	2.14868	1.09677	1.68171	3.56581	0.808567	1.29924
C	C2	5.2	4.8	18.7	10.8	13.5	1.82838	2.21015	2.00985	1.48447	0.577548	1.15427	5.5	5.7	21.2	18.6	12.9	1.68956	2.27033	2.03783	1.56169	0.551879	1.09448
C	C2	5.6	5.1	19.2	11.3	13.6	1.76021	2.07616	1.98696	1.33066	0.581826	1.12223	6.3	7.3	29.8	19.6	12.3	1.41094		2.01494	0.956852	0.52621	0.951605
C	C3	6.2	5.8	18.6	11.6	12.4	1.56945	2.1033	1.87154	1.19162	0.530488	1.02809	5.7	6.4	32.3	17.1	10.7	1.40397	2.52568	1.89952	1.06767	0.45776	0.94786
C	C3	6.1	6	22.5	9.9	16.4	1.86461	1.58728	2.09095	2.31887	0.701613	1.17095	5.8	6.1	29.3	21.5	15.4	1.79966	1.76146	2.11893	1.18402	0.658832	1.14709
C	C3	7	5.9	19.1	8.4	12.1	1.43397	2.23201	2.06931	3.22252	0.517654	0.957269	6.7	7.4	30.5	18.6	11.2	1.31669	2.37928	2.09729	0.755982	0.479151	0.900213
C	C3	5.7	5.1	18.5	8.5	12.8	1.68186	1.86666	1.65373	3.01242	0.547601	1.08436	5.8	6.4	29.4	19.2	12.8	1.56945	1.76027	1.68171	1.65857	0.547601	1.03458
C	C3	6.1	5.7	14.8	9.4	8.7	1.2662	3.69628	2.00985	1.78188	0.372197	0.865177	5.8	6.1	29.3	19.6	13.5	1.66749	2.04465	2.03783	1.00352	0.577548	1.08367
C	C3	7.7	6	19.7	7.9	12	1.342	2.03791	1.98696	3.99563	0.513376	0.907373	6.5	6.7	30	28.2	21.5	2.05316	0.973619	2.01494	0.964364	0.919798	1.2598
C	C3	6.3	6	23.9	19	17.6	1.90476	1.25857	1.87154	0.348447	0.752951	1.18915	5.1	5.4	25.6	19.7	14.3	1.84889	1.87977	1.89952	2.37183	0.611773	1.16989
C	C3	5.7	5.2	26.5	12.2	20.8	2.19526	0.477606	0.871543	1.45937	0.889851	1.31207	4.8	5.1	30.4	18.4	13.3	1.83301	1.02047	0.899523	0.89827	0.568991	1.16259
C	C3	6.7	5.7	15.9	13.1	9.2	1.23459	3.11522	1.94384	0.707267	0.393588	0.8473	7.2	7.9	31.4	17.6	9.7	1.14434	2.55957	1.97182	0.801092	0.414979	0.802439
C	C3	5.8	5.1	22.7	13.2	16.9	1.9493		1.89709	0.98697	0.723004	1.20899	5.1	6.2	25.8	24.5	18.3	1.96303	1.23537	1.92507	0.912266	0.782898	1.22107

## Sheet: PLANT
FACTOR		Initial Height	Initial Branches	nitial Biomass	Final Height	Final Branches	Final Biomass	HG	BG	WG	YIELD
A	A1	4	1	0.9	32	5	24.65	28	4	23.75	1.36944
A	A1	5	1	0.64	37.2	6	34.81	32.2	5	34.17	1.93389
A	A1	3	1	0.42	33.3	4	36.9	30.3	3	36.48	2.05
A	A1	5	2	1.3	31.5	4	37.13	26.5	2	35.83	2.06278
A	A1	6	2	1.4	35	6	35.25	29	4	33.85	1.95833
A	A2	5	2	1.14	33.2	6	33.26	28.2	4	32.12	1.84778
A	A2	4	2	1.08	34.1	6	41.53	30.1	4	40.45	2.30722
A	A2	4	2	0.64	35.2	5	39.37	31.2	3	38.73	2.18722
A	A2	2	2	0.45	31.1	5	35.25	29.1	3	34.8	1.95833
A	A2	4	3	0.72	34.3	7	28.34	30.3	4	27.62	1.57444
A	A3	4	1	1.25	30.1	5	21.7	26.1	4	20.45	1.20556
A	A3	4	2	1.7	33.2	6	28.86	29.2	4	27.16	1.60333
A	A3	3	2	1.73	36.7	4	26.74	33.7	2	25.01	1.48556
A	A3	3	1	0.5	38.1	4	31.83	35.1	3	31.33	1.76833
A	A3	4	2	1.8	35.6	6	50.04	31.6	4	48.24	2.78
B	B1	3	2	0.97	28.1	5	18.45	25.1	3	17.48	1.025
B	B1	4	1	0.7	34.4	5	41.27	30.4	4	40.57	2.29278
B	B1	6	3	1.4	33	6	63.48	27	3	62.08	3.52667
B	B1	4.5	2	1.3	36.5	5	43.06	32	3	41.76	2.39222
B	B1	3	2	1.23	29.5	7	98.94	26.5	5	97.71	5.49667
B	B2	2	1	0.56	31.2	5	54.33	29.2	4	53.77	3.01833
B	B2	3	1	0.48	28.9	5	68.82	25.9	4	68.34	3.82333
B	B2	5	2	0.96	28.2	7	71.27	23.2	5	70.31	3.95944
B	B2	5	2	1.02	34.4	6	73.79	29.4	4	72.77	4.09944
B	B2	4	3	1.08	29.2	7	62.91	25.2	4	61.83	3.495
B	B3	2	2	0.96	30.1	5	57.47	28.1	3	56.51	3.19278
B	B3	3	1	0.42	21.2	5	88.48	18.2	4	88.06	4.91556
B	B3	4	1	0.84	33.2	7	78.56	29.2	6	77.72	4.36444
B	B3	3	1	0.65	35.4	5	47.46	32.4	4	46.81	2.63667
B	B3	5	3	1.5	38.5	6	99.25	33.5	3	97.75	5.51389
C	C1	4	2	0.86	38.2	5	137.41	34.2	3	136.55	7.63389
C	C1	5	2	0.98	38.7	6	107.89	33.7	4	106.91	5.99389
C	C1	3	1	0.5	35.3	6	117.2	32.3	5	116.7	6.51111
C	C1	3	1	0.46	40.2	5	103.35	37.2	4	102.89	5.74167
C	C1	4	2	1.3	39.1	8	120.21	35.1	6	118.91	6.67833
C	C2	4	1	0.44	32.3	5	104.33	28.3	4	103.89	5.79611
C	C2	4	1	0.63	34.9	6	66.67	30.9	5	66.04	3.70389
C	C2	3	1	0.85	40.1	5	55.94	37.1	4	55.09	3.10778
C	C2	3	1	0.7	37.2	5	51.52	34.2	4	50.82	2.86222
C	C2	4	2	0.95	39.3	7	23.1	35.3	5	22.15	1.28333
C	C3	4	1	0.32	45.7	6	116.68	41.7	5	116.36	6.48222
C	C3	5	1	0.41	33.2	6	69.22	28.2	5	68.81	3.84556
C	C3	4	2	1.01	36.9	6	56.52	32.9	4	55.51	3.14
C	C3	3	2	1.24	34.4	7	107.99	31.4	5	106.75	5.99944
C	C3	3	1	0.76	36.8	7	75.46	33.8	6	74.7	4.19222

## Sheet: CHL
FACTOR		CHLA	CHLB	CAR
A	A1	1.48754	0.212022	0.444485
A	A1	1.32478	0.33029	0.33594
A	A1	1.31849	0.369185	0.421245
A	A1	1.53782	0.331887	0.453825
A	A1	2.59159	0.602288	0.643557
A	A2	1.6274	0.431555	0.379532
A	A2	2.07414	0.493899	0.498956
A	A2	1.43706	0.379882	0.422668
A	A2	1.87454	0.504152	0.557709
A	A2	2.89223	0.726532	0.809568
A	A3	2.28581	0.541361	0.560416
A	A3	3.54539	0.646166	0.720832
A	A3	1.67525	0.480758	0.596227
A	A3	2.26448	0.632615	0.778545
A	A3	2.52027	0.620955	0.661883
B	B1	1.62	0.12	0.24
B	B1	1.23	0.33	0.43
B	B1	1.32	0.27	0.24
B	B1	1.45	0.23	0.26
B	B1	2.06	0.42	0.46
B	B2	1.36	0.34	0.28
B	B2	1.58	0.39	0.5
B	B2	1.44	0.38	0.24
B	B2	1.57	0.35	0.35
B	B2	1.89	0.37	0.18
B	B3	1.87	0.45	0.47
B	B3	2.45	0.56	0.27
B	B3	1.38	0.48	0.41
B	B3	1.86	0.59	0.68
B	B3	1.68	0.47	0.32
C	C1	1.25	0.62	0.66
C	C1	1.39	0.21	0.56
C	C1	1.23	0.33	0.81
C	C1	1.27	0.37	0.56
C	C1	1.45	0.33	0.72
C	C2	1.63	0.6	0.6
C	C2	1.34	0.43	0.78
C	C2	0.08	0.49	0.66
C	C2	1.44	0.38	0.66
C	C2	1.47	0.5	0.66
C	C3	1.32	0.42	0.34
C	C3	1.45	0.58	0.45
C	C3	2.06	0.29	0.64
C	C3	1.36	0.34	0.44
C	C3	1.58	0.41	0.42

## Sheet: CHEMICAL COMPOSITION
PROTEIN					LIPID			ASH					MOISTURE
FACTOR	Sparus aurata	Dicentrarchus labrax	FACTOR	Salicornia europaea	FACTOR	Sparus aurata	Dicentrarchus labrax	FACTOR	Sparus aurata	Dicentrarchus labrax	FACTOR	Salicornia europaea	FACTOR	Sparus aurata	Dicentrarchus labrax	Salicornia europaea
A	68.7381	68.7381	A	14.9059	A	11.2452	11.0872	A	8.9335	9.0555	A	14.6446	A	26.6393	27.9245	89.5509
A	68.5675	68.2865	A	14.8337	A	11.2171	9.8931	A	8.7922	9.067	A	14.5484	A	26.7206	26.2799	79.919
A	67.7986	67.3385	A	14.3747	A	10.767	10.6891	A	8.5422	9.0758	A	14.4905	A	27.6158	29.1291	86.9919
B	69.4549	69.6417	A	14.8769	B	10.4227	10.3117	B	10.2791	10.2791	A	14.3294	A	26.8293	26.8041	74.1594
B	69.128	68.5153	A	15.3348	B	10.4862	10.4075	B	8.4339	8.4234	A	14.3714	A	26.3291	26.2522	80.7365
B	69.9657	69.6341	A	13.4189	B	10.3269	10.3784	B	9.5221	9.9831	A	14.4083	A	26.2118	24	80.8821
C	69.1706	70.0582	B	14.6324	C	9.79319	9.7186	C	7.8331	10.4021	B	14.237	A	26.7372	24.5098	78.4127
C	69.5442	70.8626	B	13.5289	C	8.92769	8.8714	C	7.6571	9.5432	B	13.9871	A	26.8623	26.2295	71.4028
C	71.3788	69.6037	B	14.0993	C	9.49485	9.4459	C	7.7851	9.4312	B	13.6554	A	25	29.0254	79.1498
			B	12.9675							B	13.737	A	21.6667	27.2085	65.9594
			B	14.3404							B	13.9838	A	26.264	25.7618	66.1065
			B	13.6584							B	13.9605	A	27.1028	27.5395	81.5845
			C	14.198							C	13.554	A	28.4685	27.2727	86.675
			C	14.5259							C	13.655	A	25.8883	25.1142	85.5661
			C	14.9737							C	13.7059	A	26.0766	21.2766	82.5308
			C	13.7053							C	14.1576	B	27.2198	23.0392	86.7973
			C	14.7611							C	13.7284	B	26.5753	24.8062	82.0598
			C	13.8918							C	14.2132	B	28.0277	28.5515	84.5008
													B	27.3842	21.9697	84.6389
													B	27.3859	27.0718	75.4661
													B	27.9113	24.2991	73.5752
													B	26.2976	28.2378	84.8255
													B	26.9871	24.6696	87.3819
													B	22.5	23.2143	88.3679
													B	22.8571	25.2778	84.7962
													B	25.8953	27.6507	89.4326
													B	26.4414	19.6203	98.9131
													B	26.0784	23.5294	85.6277
													B	26.6497	28.4404	88.7866
													B	26.6055	26.0143	88.8048
													C	24.7253	25.3394	83.7748
													C	24.9164	23.9617	86.1668
													C	25.6065	26.2411	86.4497
													C	22.2222	22	86.1498
													C	26.1194	24.183	82.3511
													C	23.8095	26.5789	91.7907
													C	24.9012	25	85.1107
													C	24.5283	21.374	85.5592
													C	23.9837	26.9231	92.1524
													C	21.2389	22.6804	88.2974
													C	34.2373	24.4318	87.0045
													C	23.9544	24.359	85.1822
													C	24.1645	26.7559	89.995
													C	24.7887	20.1923	86.7005
													C	21.875	23.4742	84.5086

## Sheet: WATER CHEMICAL
FACTOR	TAN	NO2	NO3GB	NO3FT	pH
A	1.42	0.38	146.67	146.67	5.63
A	0.67	0.68	126.67	113.33	6.01
A	0.83	0.67	133.33	133.33	5.67
A	0.25	0.33	80	80	5.57
A	0.33	0.75	133.33	133.33	6.3
A	0.25	0.45	133.33	133.33	6
A	0.25	0.35	100	100	6.7
A	0	0.17	100	100	6.4
A	0.1	0.17	133.33	133.33	6.63
A	0	0.33	140	133.33	6
A	0	0.17	126.67	113.33	6.5
A	0	0.083	133.33	133.33	6.5
A	0.25		80	80	6.67
A	0		126.67	113.33	6.6
A	0		133.33	133.33	6.4
A	0.25		80	80	5.57
A	0.25		106.67	106.67	6
A	0.25		160	160	6.23
A	0.33		80	80	6.3
A	0.18		160	160	5.97
B	0.92	0.33	146.67	146.67	5.9
B	0.42	0.3	160	153.33	5.83
B	0.42	0.42	160	160	5.93
B	0.58	0.17	106.67	106.67	6
B	1.42	0.58	160	160	5.97
B	0.83	0.25	160	160	5.9
B	0.2	0.19	100	100	6.03
B	0.25	0.12	100	100	6.13
B	0.08	0.08	160	100	6.13
B	0.25	0.08	160	160	6.73
B	1.17	0.08	160	153.33	6.2
B	0.6	0.08	160	160	6.27
B	0.25		100	100	6.43
B	0.5		160	153.33	6.3
B	0.17		160	153.33	6.37
B	0.25		133.33	133.33	6
B	0.08		160	160	6.13
B	0		120	113.33	6.3
B	0		126.67	113.33	6.5
B	0.25		160	146.67	6.2
C	0.92	0.42	106.67	106.67	6.23
C	0.33	0.25	140	120	5.8
C	0.17	0.25	140	140	6.27
C	0.25	0.25	160	160	6.23
C	0.33	0.15	133.33	133.33	6.03
C	0.25	0.4	160	160	6.03
C	0.25	0.15	120	120	6.77
C	0	0.25	100	100	6.1
C	0.08	0.08	133.33	133.33	6.1
C	0.25	0.08	160	160	6.23
C	0.17	0.08	140	120	6.43
C	0	0.08	133.33	133.33	6.23
C	0		160	160	6.2
C	0		140	120	6.13
C	0		140	120	6.23
C	0.1		133.33	133.33	6.63
C	0.08		133.33	133.33	6.1
C	0		146.66	140	5.9
C	0.08		160	160	6.53
C	0.08		140	120	6.57
